# Supplementary material for: CXCR2 Antagonist RIST4721 Acts as a Potent Chemotaxis Inhibitor of Mature Neutrophils Derived from Ex Vivo-Cultured Mouse Bone Marrow
Source: Biomedicines. 2023 Feb 7;11(2):479. doi: 10.3390/biomedicines11020479 (PMC9953560; doi:10.3390/biomedicines11020479)
Supplement: Supplementary file 1 [file biomedicines-11-00479-s001.zip]

Archive with 1 entries (1 files):
- biomedicines-2172562-supplementary.pptx
